# Supplementary material for: Anti-Herpes Simplex Virus (Wild-Type and Drug-Resistant) Properties of Herbal KerraTM, KSTM, and MinozaTM
Source: Viruses. 2025 Jun 24;17(7):889. doi: 10.3390/v17070889 (PMC12299012; doi:10.3390/v17070889)
Supplement: Supplementary file 1 [file viruses-17-00889-s001.zip]

Archive with 1 entries (1 files):
- viruses-3704943-supplementary.pdf
